# Supplementary material for: Synthesis of Indole Derivatives via Aryl Triazole Ring-Opening and Subsequent Cyclization
Source: Molecules. 2025 Jan 16;30(2):337. doi: 10.3390/molecules30020337 (PMC11767399; doi:10.3390/molecules30020337)
Supplement: Supplementary file 1 [file molecules-30-00337-s001.zip]

Archive with 1 entries (1 files):
- molecules-3414132-supplementary.pdf
